# Supplementary material for: How Sex Shapes Facial Morphology in Adults: A 3D Geometric Morphometric Study
Source: Diagnostics (Basel). 2026 Feb 27;16(5):712. doi: 10.3390/diagnostics16050712 (PMC12984368; doi:10.3390/diagnostics16050712)
Supplement: Supplementary file 1 [file diagnostics-16-00712-s001.zip]

Archive with 1 entries (1 files):
- diagnostics-4130698-supplementary.pdf
